# Supplementary material for: Genome-Wide Identification, Phylogenetic Analysis, and Expression Pattern of Polyamine Biosynthesis Gene Family in Pepper
Source: Int J Mol Sci. 2025 Aug 24;26(17):8208. doi: 10.3390/ijms26178208 (PMC12427771; doi:10.3390/ijms26178208)
Supplement: Supplementary file 1 [file ijms-26-08208-s001.zip]

Archive with 3 entries (3 files):
- Figure S1~8 Alignment analysis of polyamine biosynthetic proteins.pdf
- Table S1 Primers used for quantitative real-time PCR.xlsx
- Table S2 The cis-element in the promoter region of polyamine synthesis genes.xlsx
