# Supplementary material for: Genome-Wide Identification, Phylogenetic Analysis, and Expression Pattern of Polyamine Biosynthesis Gene Family in Pepper
Source: Int J Mol Sci. 2025 Aug 24;26(17):8208. doi: 10.3390/ijms26178208 (PMC12427771; doi:10.3390/ijms26178208)
Supplement: Supplementary file 1 [file ijms-26-08208-s001.zip › Table S1 Primers used for quantitative real-time PCR.xlsx]

## Sheet: Sheet1
Table S1. Primers used for quantitative real-time PCR
Gene	Gene ID	Primer sequence (5'-3')	Length (bp)
CaADC1	CaT2T08g03073	F: GGGCGTTAAGCATCCAGT	21
		R: GCAGCAGATAGGTTTCGGT	22
CaADC2	CaT2T10g00793	F: ATTGATGCTGGTGGTGGG	21
		R: GGCTTGAACAACTGTAGAGGC	24
CaODC1	CaT2T03g01685	F: CAAAGATTACTTCCCCGACCC	24
		R: TCCCTTCGTCAATCCAATACTCT	26
CaODC2	CaT2T03g01687	F: CAATGCCGTTTGTTGCTCC	22
		R: GCCAGCCACATTACAAGCG	22
CaODC3	CaT2T04g00108	F: CTTACGATTCAGAGGACGAGGTTT	27
		R: TAAATAAGCGTTGGAATCAGCGT	26
CaAIH	CaT2T12g01633	F: AGTGCTGCTCAGTGGGAAAA	23
		R: GGTTGGACCAGTATCACGAAA	24
CaCPA	CaT2T11g00431	F: TGTCAAGCACAAAGGGAGG	22
		R: CATCAGCATCAATAACAGCCAC	25
CaSAMDC1	CaT2T01g03927	F: TTGACAATGGGGATCGTTACTC	25
		R: CAACTCTGGTCCAAACCTCGTT	25
CaSAMDC2	CaT2T05g00570	F: GGAGTTGGGTCCCCTGGTT	22
		R: CGCCCTTGCCAAATTCTTC	22
CaSAMDC3	CaT2T06g02607	F: GGTGGTTCAGGTTTTCCG	21
		R: GCAACTCCGCCTTTTCAT	21
CaSAMDC4	CaT2T11g02366	F: TCCCTGGTGCTCAATCGT	21
		R: AATCACAGCCTTGCTACCG	22
CaSPDS	CaT2T11g01658	F: CAACTTCAGGTCCAGCACAA	23
		R: TGCGTAGATACAACCCCTCC	23
CaSPMS	CaT2T03g02219	F: TAACGGTTCAGCAAACAAGG	23
		R: AGAACCATCCAGAAACGACAG	24
CaACL5-1	CaT2T02g00038	F: GCATTTTGGGAAGGTATTGG	23
		R: TTGGGGTTTGGGTGACATA	22
CaACL5-2	CaT2T03g04212	F: ATGAAAATGGGCACGTAGTTG	24
		R: AGTAGAACCTTCACCTCCTCCC	25
CaACL5-3	CaT2T08g00347	F: CTGAGCTAGAACAGAGGCAAGA	25
		R: CTGGTCCAACCTGAGTAACAAA	25
CaActina	CaT2T05g00422	F: TGCAGGAATCCACGAGACCAC	24
		R: ATCCACCACTGAGCACAATGTT	25
a Reference gene
