# Supplementary material for: Genome-Wide Identification, Phylogenetic Analysis, and Expression Pattern of Polyamine Biosynthesis Gene Family in Pepper
Source: Int J Mol Sci. 2025 Aug 24;26(17):8208. doi: 10.3390/ijms26178208 (PMC12427771; doi:10.3390/ijms26178208)
Supplement: Supplementary file 1 [file ijms-26-08208-s001.zip › Table S2 The cis-element in the promoter region of polyamine synthesis genes.xlsx]

## Sheet: Sheet1
Table S2 The cis-element in the promoter region of polyamine synthesis genes
Cis-acting elements	Name of genes	Function of the cis-acting element	Type of cis-elements
CAAT-box	CaADC1, CaADC2, CaAIH, CaCPA, CaODC1, CaODC2, CaODC3, CaSAMDC1, CaSAMDC2, CaSAMDC3, CaSAMDC4, CaSPDS, CaSPMS, CaACL5-1, CaACL5-2, CaACL5-3	common cis-acting element in promoter and enhancer regions
TATA-box	CaADC1, CaADC2, CaAIH, CaCPA, CaODC1, CaODC2, CaODC3, CaSAMDC1, CaSAMDC2, CaSAMDC3, CaSAMDC4, CaSPDS, CaSPMS, CaACL5-1, CaACL5-2, CaACL5-3	core promoter element around -30 of transcription start
AACA_motif	CaODC1	involved in endosperm-specific negative expression	Plant growth and development
A-box	CaADC1	cis-acting regulatory element
AT-rich element	CaSPMS, CaACL5-3	binding site of AT-rich DNA binding protein (ATBP-1)
AT-rich sequence	CaADC1	element for maximal elicitor-mediated activation (2copies)
CAT-box	CaADC2, CaCPA, CaODC2, CaODC3, CaSAMDC3, CaSPMS	cis-acting regulatory element related to meristem expression
CCAAT-box	CaADC1, CaAIH, CaSAMDC3	MYBHv1 binding site
Circadian	CaCPA, CaACL5-1	cis-acting regulatory element involved in circadian control
GCN4_motif	CaAIH, CaSAMDC4	cis-regulatory element involved in endosperm expression
O2-site	CaCPA, CaODC1, CaSAMDC1, CaSAMDC2	cis-acting regulatory element involved in zein metabolism regulation
3-AF1-binding site	CaSAMDC2	light responsive element	Light responsive
ACE	CaSAMDC3	cis-acting element involved in light responsiveness
AE-box	CaADC1, CaCPA, CaSAMDC2	part of a module for light response
AT1-motif	CaAIH, CaODC2, CaODC3	part of a light responsive module
Box 4	CaADC1, CaADC2, CaAIH, CaODC1, CaODC2, CaODC3, CaSAMDC1, CaSAMDC2, CaSAMDC3, CaSAMDC3, CaSPDS, CaSPMS, CaACL5-1, CaACL5-2, CaACL5-3	part of a conserved DNA module involved in light responsiveness
chs-CMA1a/2a	CaAIH, CaODC1, CaODC2, CaACL5-2, CaSAMDC4, CaSPDS	part of a light responsive element
chs-Unit 1 m1	CaODC2	part of a light responsive element
GA-motif	CaSPDS, CaACL5-3	part of a light responsive element
Gap-box	CaACL5-2	part of a light responsive element
GATA-motif	CaADC1, CaAIH, CaCPA, CaODC1, CaSAMDC2, CaSAMDC3, CaACL5-1, CaACL5-2, CaACL5-3	part of a light responsive element
G-Box	CaADC1, CaCPA, CaODC1, CaODC3, CaSAMDC1, CaSAMDC2, CaSAMDC3, CaSAMDC4, CaSPDS1, CaACL5-2	Cis-acting regulatory element involved in light responsiveness
GT1-motif	CaADC1, CaADC2, CaCPA, CaODC1, CaODC2, CaODC3, CaSAMDC1, CaSAMDC2, CaSAMDC3, CaSAMDC4, CaSPDS, CaSPMS	light responsive element
I-box	CaODC1, CaODC2, CaSAMDC3, CaACL5-1	part of a light responsive element
LAMP-element	CaSPDS	part of a light responsive element
MRE	CaSAMDC3, CaSPMS, CaACL5-2	MYB binding site involved in light responsiveness
Pc-CMA2a	CaSPMS	part of a light responsive element
Sp1	CaODC2, CaSAMDC4	light responsive element
TCCC-motif	CaODC3, CaSAMDC1	part of a light responsive element
TCT-motif	CaADC1, CaADC2, CaCPA, CaODC1, CaODC3, CaSAMDC1, CaSAMDC2, CaSAMDC3, CaSAMDC4, CaSPDS, CaACL5-1, CaACL5-3	part of a light responsive element
ABRE	CaADC1, CaCPA, CaODC1, CaODC3, CaSAMDC1, CaSAMDC2, CaSAMDC3, CaSAMDC4, CaSPMS, CaACL5-2	cis-acting element involved in the abscisic acid responsiveness	Hormone responsive
ABRE4	CaCPA, CaODC3, CaSAMDC2, CaACL5-2	cis-acting element involved in the abscisic acid responsiveness
ABRE3a	CaCPA, CaODC3, CaSAMDC2, CaACL5-2	cis-acting element involved in the abscisic acid responsiveness
as-1	CaADC1, CaAIH, CaODC1, CaODC2, CaSAMDC3, CaSAMDC4	cis-acting element involved in salicylic acid responsiveness
AuxRE	CaSAMDC1, CaACL5-2	cis-acting regulatory element involved in auxin responsiveness
AuxRR-core	CaODC1	cis-acting regulatory element involved in auxin responsiveness
CARE	CaSPDS, CaACL5-2	cis-acting element involved in gibberellin responsiveness
CGTCA-motif	CaADC1, CaAIH, CaODC2, CaSAMDC3, CaSAMDC4	cis-acting regulatory element involved in the MeJA-responsiveness
ERE	CaADC1, CaAIH, CaODC2, CaODC3, CaSAMDC1, CaSAMDC2, CaSAMDC3, CaSAMDC4, CaSPDS, CaSPMS, CaACL5-1, CaACL5-2, CaACL5-3	ethylene-responsive element
GARE-motif	CaODC1, CaODC3, CaSAMDC3, CaSPMS	gibberellin-responsive element
P-box	CaCPA, CaODC1, CaSAMDC4, CaACL5-1, CaACL5-3	gibberellin-responsive element
TATC-box	CaADC1, CaAIH, CaCPA, CaODC2	cis-acting element involved in gibberellin-responsiveness
TCA-element	CaADC1, CaADC2, CaODC1, CaODC3, CaSAMDC1, CaSAMDC4, CaSPDS	cis-acting element involved in salicylic acid responsiveness
TGA-element	CaODC1, CaODC2, CaSPMS	auxin-responsive element
TGACG-motif	CaADC1, CaAIH, CaODC1, CaODC2, CaSAMDC3, CaSAMDC4	cis-acting regulatory element involved in the MeJA-responsiveness
ARE	CaADC2, CaODC1, CaODC3, CaSAMDC1, CaSAMDC2, CaSAMDC3, CaSAMDC4, CaACL5-1, CaACL5-3	cis-acting regulatory element essential for the anaerobic induction	Abiotic and biotic stresses
DRE core	CaCPA	dehydration-responsive element
LTR	CaADC1, CaODC2, CaSAMDC1, CaSAMDC2, CaSPMS	cis-acting element involved in low-temperature responsiveness
MBS	CaAIH, CaCPA, CaSAMDC3	MYB binding site involved in drought-inducibility
GC-motif	CaSAMDC3	enhancer-like element involved in anoxic specific inducibility
WRE3	CaADC2, CaCPA, CaODC1, CaODC3, CaSAMDC1, CaSAMDC3, CaSAMDC4, CaACL5-3	wound-responsive element
WUN-motif	CaADC1, CaAIH, CaODC1, CaODC2, CaODC3, CaSAMDC1, CaSAMDC3, CaACL5-2, CaACL5-3	wound-responsive element
TC-rich repeats	CaADC1, CaODC1, CaODC2, CaSAMDC3, CaSAMDC4	cis-acting element involved in defense and stress responsiveness
MYB	CaADC1, CaADC2, CaAIH, CaCPA, CaODC1, CaODC2, CaODC3, CaSAMDC1, CaSAMDC2, CaSAMDC3, CaSAMDC4, CaSPMS, CaACL5-2, CaACL5-3	/
MYC	CaADC1, CaADC2, CaAIH, CaCPA, CaODC1, CaODC2, CaODC3, CaSAMDC1, CaSAMDC2, CaSAMDC3, CaSAMDC4, CaSPDS, CaACL5-1, CaACL5-2, CaACL5-3	/
W-box	CaADC2, CaCPA, CaODC2, CaODC3, CaSAMDC1, CaSAMDC3, CaSAMDC4, CaSPDS, CaSPMS	/
STRE	CaADC1, CaADC2, CaAIH, CaCPA, CaODC1, CaODC2, CaODC3, CaSAMDC1, CaSAMDC2, CaSAMDC3, CaSAMDC4, CaSPDS, CaACL5-2	/

## Sheet: Sheet2
A-box	CaADC1, CaODC1, CaSAMDC3, CaSPDS2	cis-acting regulatory element
AT-rich element	CaSAMDC3, CaSPDS1, CaSPMS	binding site of AT-rich DNA binding protein (ATBP-1)
CAAT-box	CaACL5, CaADC1, CaADC2, CaODC1, CaODC2, CaODC3, CaODC4, CaSAMDC1, CaSAMDC2, CaSAMDC3, CaSAMDC4, CaSAMDC5, CaSAMDC6, CaSPDS1, CaSPDS2, CaSPDS3, CaSPDS4, CaSPMS	common cis-acting element in promoter and enhancer regions
CAT-box	CaODC1, CaODC2, CaODC4, CaSAMDC3, CaSAMDC5, CaSAMDC6, CaSPDS3, CaSPMS	cis-acting regulatory element related to meristem expression
CCAAT-box	CaADC1, CaSAMDC5	MYBHv1 binding site
Circadian	CaADC2, CaSAMDC2, CaSAMDC3, CaSPDS1, CaSPDS3	cis-acting regulatory element involved in circadian control
GCN4_motif	CaSAMDC6	cis-regulatory element involved in endosperm expression
HD-Zip 1	CaSAMDC4	element involved in differentiation of the palisade mesophyll cells
MBSI	CaSAMDC3	MYB binding site involved in flavonoid biosynthetic genes regulation
O2-site	CaODC2, CaODC3, CaSAMDC3	cis-acting regulatory element involved in zein metabolism regulation
TATA-box	CaACL5, CaADC1, CaADC2, CaODC1, CaODC2, CaODC3, CaODC4, CaSAMDC1, CaSAMDC2, CaSAMDC3, CaSAMDC4, CaSAMDC5, CaSAMDC6, CaSPDS1, CaSPDS2, CaSPDS3, CaSPDS4, CaSPMS	core promoter element around -30 of transcription start
